# Supplementary material for: DNA Damage Regulates the Functions of the RNA Binding Protein Sam68 through ATM-Dependent Phosphorylation
Source: Cancers (Basel). 2022 Aug 9;14(16):3847. doi: 10.3390/cancers14163847 (PMC9405969; doi:10.3390/cancers14163847)
Supplement: Supplementary file 1 [file cancers-14-03847-s001.zip]

Archive with 2 entries (2 files):
- cancers-1727942-supplementary Figures.pdf
- cancers-1727942-supplementary Table S1.pdf
